# Supplementary material for: ﻿New subgenera and a new species of the genus Raphignathus Dugès (Prostigmata, Raphignathidae), with taxonomic notes on the genus Neoraphignathus Smiley & Moser
Source: Zookeys. 2023 Aug 23;1176:165–80. doi: 10.3897/zookeys.1176.106224 (PMC10468690; doi:10.3897/zookeys.1176.106224)
Supplement: XML Treatment for Raphignathidae [file zookeys.1176.106224-treatment1.xml]

<!DOCTYPE tp:taxon-treatment
  PUBLIC "-//TaxonX//DTD Taxonomic Treatment Publishing DTD v0 20100105//EN" "tax-treatment-NSO.dtd">
<tp:taxon-treatment xmlns:tp="http://www.plazi.org/taxpub"><tp:treatment-meta><kwd-group><label>Taxon classification</label><kwd>
              <named-content content-type="kingdom">Animalia</named-content>
            </kwd><kwd>
              <named-content content-type="order">Prostigmata</named-content>
            </kwd><kwd>
              <named-content content-type="family">Raphignathidae</named-content>
            </kwd></kwd-group><mixed-citation publication-type="journal"><person-group><name><surname>Khan</surname><given-names>Eid Muhammad</given-names></name><name><surname>Kamran</surname><given-names>Muhammad</given-names></name><name><surname>Mirza</surname><given-names>Jawwad Hassan</given-names></name><name><surname>Alatawi</surname><given-names>Fahad Jaber</given-names></name></person-group><article-title>﻿New subgenera and a new species of the genus <italic><tp:taxon-name><tp:taxon-name-part taxon-name-part-type="genus" reg="Raphignathus">Raphignathus</tp:taxon-name-part></tp:taxon-name></italic> Dugès (<tp:taxon-name><tp:taxon-name-part taxon-name-part-type="order">Prostigmata</tp:taxon-name-part></tp:taxon-name>, <tp:taxon-name><tp:taxon-name-part taxon-name-part-type="family">Raphignathidae</tp:taxon-name-part></tp:taxon-name>), with taxonomic notes on the genus <italic><tp:taxon-name><tp:taxon-name-part taxon-name-part-type="genus" reg="Neoraphignathus">Neoraphignathus</tp:taxon-name-part></tp:taxon-name></italic> Smiley &amp; Moser</article-title><source>Zookeys</source><day>23</day><month>08</month><year>2023</year><volume>1176</volume><fpage>165</fpage><lpage>180</lpage><pub-id pub-id-type="doi">10.3897/zookeys.1176.106224</pub-id></mixed-citation></tp:treatment-meta><tp:nomenclature><label>﻿Family</label><tp:taxon-name>
            <object-id xmlns:xlink="http://www.w3.org/1999/xlink" content-type="arpha" xlink:type="simple">1464681B-3E4D-5CAF-92DB-EB3727AA4A1C</object-id>
            <tp:taxon-name-part taxon-name-part-type="family">Raphignathidae</tp:taxon-name-part>
          </tp:taxon-name><tp:taxon-authority>Kramer, 1877</tp:taxon-authority><tp:nomenclature-citation-list><tp:nomenclature-citation><tp:taxon-name>
                <tp:taxon-name-part taxon-name-part-type="family">Raphignathidae</tp:taxon-name-part>
              </tp:taxon-name><comment>Kramer, 1877: 215</comment></tp:nomenclature-citation></tp:nomenclature-citation-list></tp:nomenclature><tp:treatment-sec sec-type="type genus" id="SECID0EQAAE"><title>Type genus.</title><p><italic><tp:taxon-name><tp:taxon-name-part taxon-name-part-type="genus" reg="Raphignathus">Raphignathus</tp:taxon-name-part></tp:taxon-name></italic> Dugès, 1834: 53</p></tp:treatment-sec><tp:treatment-sec sec-type="diagnosis" id="SECID0E4AAE"><title>Diagnosis</title><p>(based on <xref ref-type="bibr" rid="B15">Krantz and Walter (2009)</xref> and <xref ref-type="bibr" rid="B8">Fan and Zhang (2005)</xref>). Peritremes linear, not imbedded in dorsal surface of stylophore; paired peritremes running laterally from base of stylophore to make short loops in collar membrane between gnathosoma and podosoma; coxae II and III contiguous; stigmata opening at base of chelicerae.</p><sec sec-type="﻿Taxonomic divisions of the genus Raphignathus" id="SECID0ELBAE"><title>﻿Taxonomic divisions of the genus <italic><tp:taxon-name><tp:taxon-name-part taxon-name-part-type="genus" reg="Raphignathus">Raphignathus</tp:taxon-name-part></tp:taxon-name></italic></title><p>The presence or absence of prodorsal shields are diagnostic for the differentiation of the two existing raphignathid genera. <xref ref-type="bibr" rid="B1">Atyeo (1963)</xref> discussed in detail the chaetotaxy of the superfamily <tp:taxon-name><tp:taxon-name-part taxon-name-part-type="superfamily">Raphignathoidea</tp:taxon-name-part></tp:taxon-name> while describing seven <italic><tp:taxon-name><tp:taxon-name-part taxon-name-part-type="genus" reg="Raphignathus">Raphignathus</tp:taxon-name-part></tp:taxon-name></italic> species. This author also provided comprehensive diagnosis of <italic><tp:taxon-name><tp:taxon-name-part taxon-name-part-type="genus" reg="Raphignathus">Raphignathus</tp:taxon-name-part></tp:taxon-name></italic> and stated that the number of setae on the shields and the interscutal membrane is a consistent and important diagnostic character. The number of setae on the interscutal membrane is considered to be a strong character and has been used in identification keys to distinguish species (<xref ref-type="bibr" rid="B18">Nasrollahi et al. 2018</xref>; <xref ref-type="bibr" rid="B19">Pishehvar and Khanjani 2021</xref>). Through our extensive study of the literature of all 76 <italic><tp:taxon-name><tp:taxon-name-part taxon-name-part-type="genus" reg="Raphignathus">Raphignathus</tp:taxon-name-part></tp:taxon-name></italic> species, we find that the number of setae on the interscutal membrane can be used to erect subgenera.</p><p>In the current study, we categorize species of the genus <italic><tp:taxon-name><tp:taxon-name-part taxon-name-part-type="genus" reg="Raphignathus">Raphignathus</tp:taxon-name-part></tp:taxon-name></italic> into four new subgenera based on the number of setae on the interscutal membrane. These four subgenera are <tp:taxon-name><tp:taxon-name-part taxon-name-part-type="genus" reg="Raphignathus">Raphignathus</tp:taxon-name-part> (<tp:taxon-name-part taxon-name-part-type="subgenus" reg="Raphignathus">Raphignathus</tp:taxon-name-part>)</tp:taxon-name>, subgen. nov. without setae (11 spp.), <tp:taxon-name><tp:taxon-name-part taxon-name-part-type="genus" reg="Raphignathus">Raphignathus</tp:taxon-name-part> (<tp:taxon-name-part taxon-name-part-type="subgenus" reg="Monoraphignathus">Monoraphignathus</tp:taxon-name-part>)</tp:taxon-name>, subgen. nov. with one seta (14 spp.), <tp:taxon-name><tp:taxon-name-part taxon-name-part-type="genus" reg="Raphignathus">Raphignathus</tp:taxon-name-part> (<tp:taxon-name-part taxon-name-part-type="subgenus" reg="Diraphignathus">Diraphignathus</tp:taxon-name-part>)</tp:taxon-name>, subgen. nov. with two setae (33 spp.), and <tp:taxon-name><tp:taxon-name-part taxon-name-part-type="genus" reg="Raphignathus">Raphignathus</tp:taxon-name-part> (<tp:taxon-name-part taxon-name-part-type="subgenus" reg="Triraphignathus">Triraphignathus</tp:taxon-name-part>)</tp:taxon-name>, subgen. nov. with three setae (10 spp.).</p></sec></tp:treatment-sec><ref-list><ref id="B15"><mixed-citation xmlns:xlink="http://www.w3.org/1999/xlink" xlink:type="simple"><person-group><name name-style="western"><surname>Krantz</surname><given-names>GW</given-names></name><name name-style="western"><surname>Walter</surname><given-names>DE</given-names></name></person-group> (<year>2009</year>) <source>A Manual of Acarology.</source><publisher-name>Texas Tech University Press</publisher-name>, <publisher-loc>Lubbock, Texas</publisher-loc>, <size units="page">806 pp</size>.</mixed-citation></ref><ref id="B8"><mixed-citation xmlns:xlink="http://www.w3.org/1999/xlink" xlink:type="simple"><person-group><name name-style="western"><surname>Fan</surname><given-names>QH</given-names></name><name name-style="western"><surname>Zhang</surname><given-names>ZQ</given-names></name></person-group> (<year>2005</year>) <source><tp:taxon-name><tp:taxon-name-part taxon-name-part-type="superfamily">Raphignathoidea</tp:taxon-name-part></tp:taxon-name> (<tp:taxon-name><tp:taxon-name-part taxon-name-part-type="subclass">Acari</tp:taxon-name-part></tp:taxon-name>: <tp:taxon-name><tp:taxon-name-part taxon-name-part-type="order">Prostigmata</tp:taxon-name-part></tp:taxon-name>). Fauna of New Zealand 52.</source><publisher-name>Mannaki Whenua Press</publisher-name>, <publisher-loc>Lincoln, New Zealand</publisher-loc>, <size units="page">400 pp</size>.</mixed-citation></ref><ref id="B1"><mixed-citation xmlns:xlink="http://www.w3.org/1999/xlink" xlink:type="simple"><person-group><name name-style="western"><surname>Atyeo</surname><given-names>WT</given-names></name></person-group> (<year>1963</year>) <article-title>New and re-described species of <tp:taxon-name><tp:taxon-name-part taxon-name-part-type="family">Raphignathidae</tp:taxon-name-part></tp:taxon-name> (<tp:taxon-name><tp:taxon-name-part taxon-name-part-type="subclass">Acarina</tp:taxon-name-part></tp:taxon-name>) and discussion of the chaetotaxy of <tp:taxon-name><tp:taxon-name-part taxon-name-part-type="superfamily">Raphignathoidea</tp:taxon-name-part></tp:taxon-name>.</article-title><source>Journal of the Kansas Entomological Society</source><volume>36</volume>: <fpage>172</fpage>–<lpage>186</lpage>.</mixed-citation></ref><ref id="B18"><mixed-citation xmlns:xlink="http://www.w3.org/1999/xlink" xlink:type="simple"><person-group><name name-style="western"><surname>Nasrollahi</surname><given-names>S</given-names></name><name name-style="western"><surname>Khanjani</surname><given-names>M</given-names></name><name name-style="western"><surname>Mirfakhraee</surname><given-names>S</given-names></name></person-group> (<year>2018</year>) <article-title>A new species of the genus <italic><tp:taxon-name><tp:taxon-name-part taxon-name-part-type="genus">Raphignathus</tp:taxon-name-part></tp:taxon-name></italic> (<tp:taxon-name><tp:taxon-name-part taxon-name-part-type="subclass">Acari</tp:taxon-name-part></tp:taxon-name>: <tp:taxon-name><tp:taxon-name-part taxon-name-part-type="family">Raphignathidae</tp:taxon-name-part></tp:taxon-name>) from Kurdistan, Iran, with a key to world species.</article-title><source>Systematic and Applied Acarology</source><volume>23</volume>(<issue>10</issue>): <fpage>2070</fpage>–<lpage>2081</lpage>. <ext-link xlink:href="10.11158/saa.23.10.14" ext-link-type="doi" xlink:type="simple">https://doi.org/10.11158/saa.23.10.14</ext-link></mixed-citation></ref><ref id="B19"><mixed-citation xmlns:xlink="http://www.w3.org/1999/xlink" xlink:type="simple"><person-group><name name-style="western"><surname>Pishehvar</surname><given-names>SH</given-names></name><name name-style="western"><surname>Khanjani</surname><given-names>M</given-names></name></person-group> (<year>2021</year>) <article-title>Two new species of the genus <italic><tp:taxon-name><tp:taxon-name-part taxon-name-part-type="genus">Raphignathus</tp:taxon-name-part></tp:taxon-name></italic> (<tp:taxon-name><tp:taxon-name-part taxon-name-part-type="subclass">Acari</tp:taxon-name-part></tp:taxon-name>: <tp:taxon-name><tp:taxon-name-part taxon-name-part-type="family">Raphignathidae</tp:taxon-name-part></tp:taxon-name>) from Hamadan, Iran, with a key to the known species.</article-title><source>Systematic and Applied Acarology</source><volume>26</volume>(<issue>1</issue>): <fpage>185</fpage>–<lpage>198</lpage>. <ext-link xlink:href="10.11158/saa.26.1.11" ext-link-type="doi" xlink:type="simple">https://doi.org/10.11158/saa.26.1.11</ext-link></mixed-citation></ref></ref-list></tp:taxon-treatment>
