# Supplementary material for: ﻿New subgenera and a new species of the genus Raphignathus Dugès (Prostigmata, Raphignathidae), with taxonomic notes on the genus Neoraphignathus Smiley & Moser
Source: Zookeys. 2023 Aug 23;1176:165–80. doi: 10.3897/zookeys.1176.106224 (PMC10468690; doi:10.3897/zookeys.1176.106224)
Supplement: XML Treatment for Raphignathus (Monoraphignathus) [file zookeys.1176.106224-treatment3.xml]

<!DOCTYPE tp:taxon-treatment
  PUBLIC "-//TaxonX//DTD Taxonomic Treatment Publishing DTD v0 20100105//EN" "tax-treatment-NSO.dtd">
<tp:taxon-treatment xmlns:tp="http://www.plazi.org/taxpub"><tp:treatment-meta><kwd-group><label>Taxon classification</label><kwd>
              <named-content content-type="kingdom">Animalia</named-content>
            </kwd><kwd>
              <named-content content-type="order">Prostigmata</named-content>
            </kwd><kwd>
              <named-content content-type="family">Raphignathidae</named-content>
            </kwd></kwd-group><mixed-citation publication-type="journal"><person-group><name><surname>Khan</surname><given-names>Eid Muhammad</given-names></name><name><surname>Kamran</surname><given-names>Muhammad</given-names></name><name><surname>Mirza</surname><given-names>Jawwad Hassan</given-names></name><name><surname>Alatawi</surname><given-names>Fahad Jaber</given-names></name></person-group><article-title>﻿New subgenera and a new species of the genus <italic><tp:taxon-name><tp:taxon-name-part taxon-name-part-type="genus" reg="Raphignathus">Raphignathus</tp:taxon-name-part></tp:taxon-name></italic> Dugès (<tp:taxon-name><tp:taxon-name-part taxon-name-part-type="order">Prostigmata</tp:taxon-name-part></tp:taxon-name>, <tp:taxon-name><tp:taxon-name-part taxon-name-part-type="family">Raphignathidae</tp:taxon-name-part></tp:taxon-name>), with taxonomic notes on the genus <italic><tp:taxon-name><tp:taxon-name-part taxon-name-part-type="genus" reg="Neoraphignathus">Neoraphignathus</tp:taxon-name-part></tp:taxon-name></italic> Smiley &amp; Moser</article-title><source>Zookeys</source><day>23</day><month>08</month><year>2023</year><volume>1176</volume><fpage>165</fpage><lpage>180</lpage><pub-id pub-id-type="doi">10.3897/zookeys.1176.106224</pub-id></mixed-citation></tp:treatment-meta><tp:nomenclature><label>﻿</label><tp:taxon-name><object-id xmlns:xlink="http://www.w3.org/1999/xlink" content-type="arpha" xlink:type="simple">E0F96820-6E72-5ADB-A958-0652A1A3C16A</object-id><tp:taxon-name-part taxon-name-part-type="genus" reg="Raphignathus">Raphignathus</tp:taxon-name-part> (<tp:taxon-name-part taxon-name-part-type="subgenus" reg="Monoraphignathus">Monoraphignathus</tp:taxon-name-part>)<object-id xmlns:xlink="http://www.w3.org/1999/xlink" content-type="zoobank" xlink:type="simple">https://zoobank.org/D332A8E8-0390-4D39-95D4-A8C6E7E0B8D5</object-id></tp:taxon-name><tp:taxon-authority/><tp:taxon-status xmlns:xlink="http://www.w3.org/1999/xlink" xlink:type="simple">subgen. nov.</tp:taxon-status></tp:nomenclature><tp:treatment-sec sec-type="type species" id="SECID0E5HAE"><title>Type species.</title><p><italic><tp:taxon-name><tp:taxon-name-part taxon-name-part-type="genus" reg="Raphignathus">Raphignathus</tp:taxon-name-part><tp:taxon-name-part taxon-name-part-type="species" reg="bathursti">bathursti</tp:taxon-name-part></tp:taxon-name></italic> Meyer &amp; Ryke, 1960: 229.</p></tp:treatment-sec><tp:treatment-sec sec-type="diagnosis" id="SECID0EPIAE"><title>Diagnosis.</title><p>Interscutal membrane with one pair of setae.</p></tp:treatment-sec><tp:treatment-sec sec-type="etymology" id="SECID0EUIAE"><title>Etymology.</title><p>The subgeneric epithet refers to the one pair of setae on interscutal membrane.</p></tp:treatment-sec></tp:taxon-treatment>
