# Supplementary material for: ﻿New subgenera and a new species of the genus Raphignathus Dugès (Prostigmata, Raphignathidae), with taxonomic notes on the genus Neoraphignathus Smiley & Moser
Source: Zookeys. 2023 Aug 23;1176:165–80. doi: 10.3897/zookeys.1176.106224 (PMC10468690; doi:10.3897/zookeys.1176.106224)
Supplement: XML Treatment for Raphignathus (Triraphignathus) [file zookeys.1176.106224-treatment5.xml]

<!DOCTYPE tp:taxon-treatment
  PUBLIC "-//TaxonX//DTD Taxonomic Treatment Publishing DTD v0 20100105//EN" "tax-treatment-NSO.dtd">
<tp:taxon-treatment xmlns:tp="http://www.plazi.org/taxpub"><tp:treatment-meta><kwd-group><label>Taxon classification</label><kwd>
              <named-content content-type="kingdom">Animalia</named-content>
            </kwd><kwd>
              <named-content content-type="order">Prostigmata</named-content>
            </kwd><kwd>
              <named-content content-type="family">Raphignathidae</named-content>
            </kwd></kwd-group><mixed-citation publication-type="journal"><person-group><name><surname>Khan</surname><given-names>Eid Muhammad</given-names></name><name><surname>Kamran</surname><given-names>Muhammad</given-names></name><name><surname>Mirza</surname><given-names>Jawwad Hassan</given-names></name><name><surname>Alatawi</surname><given-names>Fahad Jaber</given-names></name></person-group><article-title>﻿New subgenera and a new species of the genus <italic><tp:taxon-name><tp:taxon-name-part taxon-name-part-type="genus" reg="Raphignathus">Raphignathus</tp:taxon-name-part></tp:taxon-name></italic> Dugès (<tp:taxon-name><tp:taxon-name-part taxon-name-part-type="order">Prostigmata</tp:taxon-name-part></tp:taxon-name>, <tp:taxon-name><tp:taxon-name-part taxon-name-part-type="family">Raphignathidae</tp:taxon-name-part></tp:taxon-name>), with taxonomic notes on the genus <italic><tp:taxon-name><tp:taxon-name-part taxon-name-part-type="genus" reg="Neoraphignathus">Neoraphignathus</tp:taxon-name-part></tp:taxon-name></italic> Smiley &amp; Moser</article-title><source>Zookeys</source><day>23</day><month>08</month><year>2023</year><volume>1176</volume><fpage>165</fpage><lpage>180</lpage><pub-id pub-id-type="doi">10.3897/zookeys.1176.106224</pub-id></mixed-citation></tp:treatment-meta><tp:nomenclature><label>﻿</label><tp:taxon-name><object-id xmlns:xlink="http://www.w3.org/1999/xlink" content-type="arpha" xlink:type="simple">56BD0366-5B72-5D0D-8593-9BE41561D9EE</object-id><tp:taxon-name-part taxon-name-part-type="genus" reg="Raphignathus">Raphignathus</tp:taxon-name-part> (<tp:taxon-name-part taxon-name-part-type="subgenus" reg="Triraphignathus">Triraphignathus</tp:taxon-name-part>)<object-id xmlns:xlink="http://www.w3.org/1999/xlink" content-type="zoobank" xlink:type="simple">https://zoobank.org/80C632B9-6521-47BB-A6E2-3EA44EE761DD</object-id></tp:taxon-name><tp:taxon-authority/><tp:taxon-status xmlns:xlink="http://www.w3.org/1999/xlink" xlink:type="simple">subgen. nov.</tp:taxon-status></tp:nomenclature><tp:treatment-sec sec-type="type species" id="SECID0EFMAE"><title>Type species.</title><p><italic><tp:taxon-name><tp:taxon-name-part taxon-name-part-type="genus" reg="Raphignathus">Raphignathus</tp:taxon-name-part><tp:taxon-name-part taxon-name-part-type="species" reg="domesticus">domesticus</tp:taxon-name-part></tp:taxon-name></italic> Shiba, 1969: 157.</p></tp:treatment-sec><tp:treatment-sec sec-type="diagnosis" id="SECID0EWMAE"><title>Diagnosis.</title><p>Interscutal membrane with three pairs of setae.</p></tp:treatment-sec><tp:treatment-sec sec-type="etymology" id="SECID0E2MAE"><title>Etymology.</title><p>The subgeneric epithet refers to the interscutal membrane with three pairs of setae.</p><sec sec-type="﻿Notes on the taxonomic status of the genus Neoraphignathus" id="SECID0EANAE"><title>﻿Notes on the taxonomic status of the genus <italic><tp:taxon-name><tp:taxon-name-part taxon-name-part-type="genus" reg="Neoraphignathus">Neoraphignathus</tp:taxon-name-part></tp:taxon-name></italic></title><p>To date, the family <tp:taxon-name><tp:taxon-name-part taxon-name-part-type="family">Raphignathidae</tp:taxon-name-part></tp:taxon-name> has included two genera, <italic><tp:taxon-name><tp:taxon-name-part taxon-name-part-type="genus" reg="Raphignathus">Raphignathus</tp:taxon-name-part></tp:taxon-name></italic> and <italic><tp:taxon-name><tp:taxon-name-part taxon-name-part-type="genus" reg="Neoraphignathus">Neoraphignathus</tp:taxon-name-part></tp:taxon-name></italic>, which have been differentiated based on the presence or absence of shields on the dorsum. The monotypic genus, <italic><tp:taxon-name><tp:taxon-name-part taxon-name-part-type="genus" reg="Neoraphignathus">Neoraphignathus</tp:taxon-name-part></tp:taxon-name></italic> (type species: <italic><tp:taxon-name><tp:taxon-name-part taxon-name-part-type="genus" reg="Neoraphignathus">N.</tp:taxon-name-part><tp:taxon-name-part taxon-name-part-type="species" reg="howei">howei</tp:taxon-name-part></tp:taxon-name></italic> Smiley &amp; Moser) was erected in 1968, based on a single female holotype specimen without detailed description and illustration. Based on observations and the collection of the immature specimens of the genus <italic><tp:taxon-name><tp:taxon-name-part taxon-name-part-type="genus" reg="Raphignathus">Raphignathus</tp:taxon-name-part></tp:taxon-name></italic>, prodorsal shields are weakly developed or absent in immatures. <xref ref-type="bibr" rid="B2">Atyeo et al. (1961)</xref> has reported that dorsal shields are sometime feebly developed. Since its first description, the type species, <italic><tp:taxon-name><tp:taxon-name-part taxon-name-part-type="genus" reg="Neoraphignathus">N.</tp:taxon-name-part><tp:taxon-name-part taxon-name-part-type="species" reg="howei">howei</tp:taxon-name-part></tp:taxon-name></italic>, has not been redescribed, nor have new <italic><tp:taxon-name><tp:taxon-name-part taxon-name-part-type="genus" reg="Neoraphignathus">Neoraphignathus</tp:taxon-name-part></tp:taxon-name></italic> species been described. We suggest that the type specimen of <italic><tp:taxon-name><tp:taxon-name-part taxon-name-part-type="genus" reg="Neoraphignathus">N.</tp:taxon-name-part><tp:taxon-name-part taxon-name-part-type="species" reg="howei">howei</tp:taxon-name-part></tp:taxon-name></italic> be re-examined and also that more specimens be collected from the type locality to confirm the absence of a dorsal shield to confirm the validity of <italic><tp:taxon-name><tp:taxon-name-part taxon-name-part-type="genus" reg="Neoraphignathus">Neoraphignathus</tp:taxon-name-part></tp:taxon-name></italic>.</p></sec><sec sec-type="﻿Notes on the validity of Raphignathus evidus, R. hsiufui, and R. johnstoni" id="SECID0EBQAE"><title>﻿Notes on the validity of <italic><tp:taxon-name><tp:taxon-name-part taxon-name-part-type="genus" reg="Raphignathus">Raphignathus</tp:taxon-name-part><tp:taxon-name-part taxon-name-part-type="species" reg="evidus">evidus</tp:taxon-name-part></tp:taxon-name>, <tp:taxon-name><tp:taxon-name-part taxon-name-part-type="genus" reg="Raphignathus">R.</tp:taxon-name-part><tp:taxon-name-part taxon-name-part-type="species" reg="hsiufui">hsiufui</tp:taxon-name-part></tp:taxon-name></italic>, and <italic><tp:taxon-name><tp:taxon-name-part taxon-name-part-type="genus" reg="Raphignathus">R.</tp:taxon-name-part><tp:taxon-name-part taxon-name-part-type="species" reg="johnstoni">johnstoni</tp:taxon-name-part></tp:taxon-name></italic></title><p>The taxonomic identity of <italic><tp:taxon-name><tp:taxon-name-part taxon-name-part-type="genus" reg="Raphignathus">Raphignathus</tp:taxon-name-part><tp:taxon-name-part taxon-name-part-type="species" reg="evidus">evidus</tp:taxon-name-part></tp:taxon-name></italic> Fan, <italic><tp:taxon-name><tp:taxon-name-part taxon-name-part-type="genus" reg="Raphignathus">R.</tp:taxon-name-part><tp:taxon-name-part taxon-name-part-type="species" reg="hsiufui">hsiufui</tp:taxon-name-part></tp:taxon-name></italic> Fan, and <italic><tp:taxon-name><tp:taxon-name-part taxon-name-part-type="genus" reg="Raphignathus">R.</tp:taxon-name-part><tp:taxon-name-part taxon-name-part-type="species" reg="johnstoni">johnstoni</tp:taxon-name-part></tp:taxon-name></italic> Womersley are doubtful. These species were originally described based on single specimens, minor differential characteristics (i.e. number of dorsal setae on the lateral prodorsal shield; all three species have two pairs of setae on lateral shields), and small opisthosomal shields. In contrast, all other <italic><tp:taxon-name><tp:taxon-name-part taxon-name-part-type="genus" reg="Raphignathus">Raphignathus</tp:taxon-name-part></tp:taxon-name></italic> species have three pairs of setae on the lateral prodorsal shields along with the pores (<italic>ia</italic>). The immature stages of <italic><tp:taxon-name><tp:taxon-name-part taxon-name-part-type="genus" reg="Raphignathus">Raphignathus</tp:taxon-name-part></tp:taxon-name></italic> gradually develop the prodorsal shields, striation patterns, and leg setae (<xref ref-type="bibr" rid="B7">Fan and Yin 2000</xref>). For instance, the immature stages of <italic><tp:taxon-name><tp:taxon-name-part taxon-name-part-type="genus" reg="Raphignathus">R.</tp:taxon-name-part><tp:taxon-name-part taxon-name-part-type="species" reg="giselae">giselae</tp:taxon-name-part></tp:taxon-name></italic>, <italic><tp:taxon-name><tp:taxon-name-part taxon-name-part-type="genus" reg="Raphignathus">R.</tp:taxon-name-part><tp:taxon-name-part taxon-name-part-type="species" reg="lenis">lenis</tp:taxon-name-part></tp:taxon-name></italic>, and <italic><tp:taxon-name><tp:taxon-name-part taxon-name-part-type="genus" reg="Raphignathus">R.</tp:taxon-name-part><tp:taxon-name-part taxon-name-part-type="species" reg="caspicus">caspicus</tp:taxon-name-part></tp:taxon-name></italic> each have two setae on the lateral prodorsal shields (three setae in adult) and small lateral prodorsal shields with weakly developed striations. Moreover, we also observed the immatures from more than 10 populations of <italic><tp:taxon-name><tp:taxon-name-part taxon-name-part-type="genus" reg="Raphignathus">Raphignathus</tp:taxon-name-part></tp:taxon-name></italic> and found reduced size of weakly sclerotized lateral prodorsal shields and setae set on the edges of shields. Based on this evidence, <italic><tp:taxon-name><tp:taxon-name-part taxon-name-part-type="genus" reg="Raphignathus">R.</tp:taxon-name-part><tp:taxon-name-part taxon-name-part-type="species" reg="evidus">evidus</tp:taxon-name-part></tp:taxon-name></italic>, <italic><tp:taxon-name><tp:taxon-name-part taxon-name-part-type="genus" reg="Raphignathus">R.</tp:taxon-name-part><tp:taxon-name-part taxon-name-part-type="species" reg="hsiufui">hsiufui</tp:taxon-name-part></tp:taxon-name></italic>, and <italic><tp:taxon-name><tp:taxon-name-part taxon-name-part-type="genus" reg="Raphignathus">R.</tp:taxon-name-part><tp:taxon-name-part taxon-name-part-type="species" reg="johnstoni">johnstoni</tp:taxon-name-part></tp:taxon-name></italic> should be revised and more specimens collected to confirm their validity.</p></sec><sec sec-type="﻿New species" id="SECID0EFVAE"><title>﻿New species</title></sec></tp:treatment-sec><ref-list><ref id="B2"><mixed-citation xmlns:xlink="http://www.w3.org/1999/xlink" xlink:type="simple"><person-group><name name-style="western"><surname>Atyeo</surname><given-names>WT</given-names></name><name name-style="western"><surname>Baker</surname><given-names>EA</given-names></name><name name-style="western"><surname>Crossley</surname><given-names>DA</given-names></name></person-group> (<year>1961</year>) <article-title>The genus <italic><tp:taxon-name><tp:taxon-name-part taxon-name-part-type="genus">Raphignathus</tp:taxon-name-part></tp:taxon-name></italic> Dugés (<tp:taxon-name><tp:taxon-name-part taxon-name-part-type="subclass">Acarina</tp:taxon-name-part></tp:taxon-name>: <tp:taxon-name><tp:taxon-name-part taxon-name-part-type="superfamily">Raphignathoidea</tp:taxon-name-part></tp:taxon-name>) in the United State with notes on the Old World species.</article-title><source>Acarologia</source><volume>3</volume>(<issue>1</issue>): <fpage>14</fpage>–<lpage>20</lpage>.</mixed-citation></ref><ref id="B7"><mixed-citation xmlns:xlink="http://www.w3.org/1999/xlink" xlink:type="simple"><person-group><name name-style="western"><surname>Fan</surname><given-names>QH</given-names></name><name name-style="western"><surname>Yin</surname><given-names>XM</given-names></name></person-group> (<year>2000</year>) <article-title>The genus <italic><tp:taxon-name><tp:taxon-name-part taxon-name-part-type="genus">Raphignathus</tp:taxon-name-part></tp:taxon-name></italic> (<tp:taxon-name><tp:taxon-name-part taxon-name-part-type="subclass">Acari</tp:taxon-name-part></tp:taxon-name>: <tp:taxon-name><tp:taxon-name-part taxon-name-part-type="family">Raphignathidae</tp:taxon-name-part></tp:taxon-name>) from China.</article-title><source>Systematic and Applied Acarology</source><volume>5</volume>(<issue>0</issue>): <fpage>83</fpage>–<lpage>98</lpage>. <ext-link xlink:href="10.11158/saa.5.1.11" ext-link-type="doi" xlink:type="simple">https://doi.org/10.11158/saa.5.1.11</ext-link></mixed-citation></ref></ref-list></tp:taxon-treatment>
