# Supplementary material for: ﻿New subgenera and a new species of the genus Raphignathus Dugès (Prostigmata, Raphignathidae), with taxonomic notes on the genus Neoraphignathus Smiley & Moser
Source: Zookeys. 2023 Aug 23;1176:165–80. doi: 10.3897/zookeys.1176.106224 (PMC10468690; doi:10.3897/zookeys.1176.106224)
Supplement: XML Treatment for Raphignathus (Diraphignathus) neohecmatanaensis [file zookeys.1176.106224-treatment6.xml]

<!DOCTYPE tp:taxon-treatment
  PUBLIC "-//TaxonX//DTD Taxonomic Treatment Publishing DTD v0 20100105//EN" "tax-treatment-NSO.dtd">
<tp:taxon-treatment xmlns:tp="http://www.plazi.org/taxpub"><tp:treatment-meta><kwd-group><label>Taxon classification</label><kwd>
              <named-content content-type="kingdom">Animalia</named-content>
            </kwd><kwd>
              <named-content content-type="order">Prostigmata</named-content>
            </kwd><kwd>
              <named-content content-type="family">Raphignathidae</named-content>
            </kwd></kwd-group><mixed-citation publication-type="journal"><person-group><name><surname>Khan</surname><given-names>Eid Muhammad</given-names></name><name><surname>Kamran</surname><given-names>Muhammad</given-names></name><name><surname>Mirza</surname><given-names>Jawwad Hassan</given-names></name><name><surname>Alatawi</surname><given-names>Fahad Jaber</given-names></name></person-group><article-title>﻿New subgenera and a new species of the genus <italic><tp:taxon-name><tp:taxon-name-part taxon-name-part-type="genus" reg="Raphignathus">Raphignathus</tp:taxon-name-part></tp:taxon-name></italic> Dugès (<tp:taxon-name><tp:taxon-name-part taxon-name-part-type="order">Prostigmata</tp:taxon-name-part></tp:taxon-name>, <tp:taxon-name><tp:taxon-name-part taxon-name-part-type="family">Raphignathidae</tp:taxon-name-part></tp:taxon-name>), with taxonomic notes on the genus <italic><tp:taxon-name><tp:taxon-name-part taxon-name-part-type="genus" reg="Neoraphignathus">Neoraphignathus</tp:taxon-name-part></tp:taxon-name></italic> Smiley &amp; Moser</article-title><source>Zookeys</source><day>23</day><month>08</month><year>2023</year><volume>1176</volume><fpage>165</fpage><lpage>180</lpage><pub-id pub-id-type="doi">10.3897/zookeys.1176.106224</pub-id></mixed-citation></tp:treatment-meta><tp:nomenclature><label>﻿</label><tp:taxon-name><object-id xmlns:xlink="http://www.w3.org/1999/xlink" content-type="arpha" xlink:type="simple">4E0A4286-D871-5265-AAD6-99D360ED0DEF</object-id><tp:taxon-name-part taxon-name-part-type="genus" reg="Raphignathus">Raphignathus</tp:taxon-name-part> (<tp:taxon-name-part taxon-name-part-type="subgenus" reg="Diraphignathus">Diraphignathus</tp:taxon-name-part>) <tp:taxon-name-part taxon-name-part-type="species" reg="neohecmatanaensis">neohecmatanaensis</tp:taxon-name-part><object-id xmlns:xlink="http://www.w3.org/1999/xlink" content-type="zoobank" xlink:type="simple">https://zoobank.org/12E13CEE-478F-4A3F-A47E-B3C7F34C73FA</object-id></tp:taxon-name><tp:taxon-authority>sp. nov.</tp:taxon-authority><xref ref-type="fig" rid="F1">Figs 1</xref><xref ref-type="fig" rid="F2">, 2</xref><xref ref-type="fig" rid="F3">, 3</xref><xref ref-type="fig" rid="F4">, 4</xref><xref ref-type="fig" rid="F5">, 5–8</xref></tp:nomenclature><tp:treatment-sec sec-type="diagnosis" id="SECID0ERXAE"><title>Diagnosis.</title><p><bold>Female</bold>: endopodal shield absent between coxae I–IV; two small shields present posterolateral to median prodorsal shield; palp femora with two setae; femora 6–5–3–2; genua 5(+κ)-5(+κ)–4–4; tibiae 5(+φρ)–5(+φρ)–4(+φρ)–4 (+φρ); tarsi 21(1ω) –20(1ω)–15–14.</p></tp:treatment-sec><tp:treatment-sec sec-type="description" id="SECID0EZXAE"><title>Description.</title><p><bold>Female</bold> (<italic>n</italic> = 4). Idiosoma oval, length of body (including gnathosoma) 533 (525–545); width of body 345 (338–353).</p><p><bold><italic>Dorsum</italic></bold> (Fig. <xref ref-type="fig" rid="F1">1</xref>). Propodosoma with one medial and two lateral shields each containing three setae; medial sclerite with setae <italic>vi</italic>, <italic>si</italic> and <italic>c1</italic>; paired ovoid lateral shields each with an eye, one cupule (<italic>ia</italic>) and <italic>sci</italic>, <italic>sce</italic> and seta <italic>c2</italic> seta; opisthosomal setal pairs <italic>d1</italic>, <italic>e1</italic> and the pair of cupuli (<italic>im</italic>); posterior opisthosomal shield large, rectangular, bearing four pairs of setae (<italic>f1</italic>, <italic>h1–3</italic>) and one pair of the cupule (<italic>ip</italic>); all dorsal shields finely punctate; dorsal body setae setiform, smooth and acute; pseudanal setae <italic>ps1</italic> dorsally located. Lengths of dorsal setae: <italic>vi</italic> 25 (23–27), <italic>ve</italic> 28 (26–30), <italic>sci</italic> 27 (26–29), <italic>sce</italic> 28 (26–29), <italic>c1</italic> 23 (17–19), <italic>c2</italic> 25 (19–23), <italic>d1</italic> 21 (20–23), <italic>e1</italic> 22 (21–23), <italic>f1</italic> 21 (19–22), <italic>h1</italic> 24 (23–25), <italic>h2</italic> 25 (23–25), <italic>h3</italic> 22 (21–24), <italic>ps1</italic> 23 (21–25); distances between dorsal 195 setae: <italic>vi–vi</italic> 27 (29–31), <italic>sci–sci</italic> 123 (118–128), <italic>vi– sci</italic> 70 (66–72), <italic>sce–c2</italic> 68 (65–72), <italic>c1–c1</italic> 30 (28–32), <italic>d1–d1</italic> 99 (92–101), <italic>c1–d1</italic> 53 (49–55), <italic>d1–e1</italic> 22 (21–24), <italic>f1–f1</italic> 88 (83–90), <italic>e1–f1</italic> 65 (61–68), <italic>h1–h1</italic> 45 (42–48), <italic>h1–h2</italic> 43 (41–46), <italic>h2–h2</italic> 77 (72–80), <italic>h3–h3</italic> 101 (98–106).</p><fig id="F1" position="float" orientation="portrait"><object-id xmlns:xlink="http://www.w3.org/1999/xlink" content-type="doi" xlink:type="simple">10.3897/zookeys.1176.106224.figure1</object-id><object-id xmlns:xlink="http://www.w3.org/1999/xlink" content-type="arpha" xlink:type="simple">FCF908A4-1DE4-52DB-91BF-74DB1C449008</object-id><label>Figure 1.</label><caption><p><tp:taxon-name><tp:taxon-name-part taxon-name-part-type="genus" reg="Raphignathus">Raphignathus</tp:taxon-name-part> (<tp:taxon-name-part taxon-name-part-type="subgenus" reg="Diraphignathus">Diraphignathus</tp:taxon-name-part>) <tp:taxon-name-part taxon-name-part-type="species" reg="neohecmatanaensis">neohecmatanaensis</tp:taxon-name-part></tp:taxon-name> sp. nov. (female), dorsum. Scale bar: 100 µm.</p></caption><graphic xmlns:xlink="http://www.w3.org/1999/xlink" xlink:href="zookeys-1176-165_article-106224__-g001.jpg" position="float" orientation="portrait" xlink:type="simple" id="oo_895996.jpg"><uri content-type="original_file" xlink:type="simple">https://binary.pensoft.net/fig/895996</uri></graphic></fig><p><bold><italic>Venter</italic></bold> (Fig. <xref ref-type="fig" rid="F2">2</xref>). Venter entirely striated, without punctations; coxisternal shields absent (Fig. <xref ref-type="fig" rid="F2">2</xref>); ventral setae lengths: <italic>1a</italic> 42 (41–44), <italic>1b</italic> 38 (35–39), <italic>1c</italic> 34 (33–36), <italic>2b</italic> 36 (30–34), <italic>2c</italic> 32 (30–34), <italic>3a</italic> 24 (23–26), <italic>3b</italic> 18 (17–20), <italic>3c</italic> 36 (34–38), <italic>4a</italic> 22 (23–27), <italic>4c</italic> 38 (35–40); two pairs of aggenital setae (<italic>ag1–2</italic>) with one cupule (<italic>ih</italic>) on each side of the genital shield; anal opening and genital shields separate; genital shield prominent with a few punctations, bearing three pairs of genital setae (<italic>g1–3</italic>); anal opening terminal, with three pairs of setae (<italic>ps1</italic>–3), <italic>ps1</italic> dorsal <italic>ps3</italic> and <italic>ps2</italic> ventral; ventral setal lengths: <italic>ag1</italic> 29 (27–32); <italic>ag2</italic> 27 (25–28); <italic>g1</italic> 31 (28–33); <italic>g2</italic> 25 (23–28); <italic>g3</italic> 20 (19–22); <italic>ps2</italic> 22 (21–23); <italic>ps3</italic> 21 (20–22). Distances between ventral setae: <italic>1a–1a</italic> 55 (53–58), <italic>3a–3a</italic> 115 (97–109), <italic>4a–4a</italic> 70 (68–73), <italic>ag2–ag2</italic> 42 (41–43), <italic>g1–g1</italic> 38 (35–40), <italic>g2–g2</italic> 52 (48–55), <italic>g3–g3</italic> 75 (74–75), <italic>2b–2c</italic> 30 (25–29), <italic>1a–3a</italic> 50 (49–53), <italic>3a–4a</italic> 72 (68–75), <italic>4a–ag1</italic> 85 (82–88), <italic>ag1–ag2</italic> 65 (63–68), <italic>ag2–g1</italic> 63 (60–65), <italic>g1–g2</italic> 15 (14–17), <italic>g2–g3</italic> 22 (21–25), <italic>ag–g1</italic> 42 (40–45), <italic>g3–ps3</italic> 16 (15–18), <italic>ps2– ps3</italic> 16 (14–18).</p><fig id="F2" position="float" orientation="portrait"><object-id xmlns:xlink="http://www.w3.org/1999/xlink" content-type="doi" xlink:type="simple">10.3897/zookeys.1176.106224.figure2</object-id><object-id xmlns:xlink="http://www.w3.org/1999/xlink" content-type="arpha" xlink:type="simple">35E68506-E158-5C8F-820D-A78E5A22EEB8</object-id><label>Figure 2.</label><caption><p><tp:taxon-name><tp:taxon-name-part taxon-name-part-type="genus" reg="Raphignathus">Raphignathus</tp:taxon-name-part> (<tp:taxon-name-part taxon-name-part-type="subgenus" reg="Diraphignathus">Diraphignathus</tp:taxon-name-part>) <tp:taxon-name-part taxon-name-part-type="species" reg="neohecmatanaensis">neohecmatanaensis</tp:taxon-name-part></tp:taxon-name> sp. nov. (female), venter. Scale bar: 100 µm.</p></caption><graphic xmlns:xlink="http://www.w3.org/1999/xlink" xlink:href="zookeys-1176-165_article-106224__-g002.jpg" position="float" orientation="portrait" xlink:type="simple" id="oo_895997.jpg"><uri content-type="original_file" xlink:type="simple">https://binary.pensoft.net/fig/895997</uri></graphic></fig><p><bold><italic>Gnathosoma</italic></bold> (Figs <xref ref-type="fig" rid="F3">3</xref>, <xref ref-type="fig" rid="F4">4</xref>). Ventral infracapitular with two pairs of very long setae (<italic>m</italic> and <italic>n</italic>), <italic>m</italic> 40 (39–42), <italic>n</italic> 52 (49–54) and two pairs of pilose adoral setae (<italic>or1–2</italic>), <italic>or1</italic> 23 (21–24), <italic>or2</italic> 20 (19–22) (Fig. <xref ref-type="fig" rid="F3">3</xref>); stylophore conical and striated; palp chaetotaxy (femur-tarsus) as follows: 3–2–4+1 claw 4+1ω+4 eupathidia (ζ) (Fig. <xref ref-type="fig" rid="F4">4</xref>).</p><fig id="F3" position="float" orientation="portrait"><object-id xmlns:xlink="http://www.w3.org/1999/xlink" content-type="doi" xlink:type="simple">10.3897/zookeys.1176.106224.figure3</object-id><object-id xmlns:xlink="http://www.w3.org/1999/xlink" content-type="arpha" xlink:type="simple">7FBA5801-7A58-51B5-BF67-86F7A9AFC566</object-id><label>Figure 3.</label><caption><p><tp:taxon-name><tp:taxon-name-part taxon-name-part-type="genus" reg="Raphignathus">Raphignathus</tp:taxon-name-part> (<tp:taxon-name-part taxon-name-part-type="subgenus" reg="Diraphignathus">Diraphignathus</tp:taxon-name-part>) <tp:taxon-name-part taxon-name-part-type="species" reg="neohecmatanaensis">neohecmatanaensis</tp:taxon-name-part></tp:taxon-name> sp. nov. (female), gnathosoma. Scale bar: 50 µm.</p></caption><graphic xmlns:xlink="http://www.w3.org/1999/xlink" xlink:href="zookeys-1176-165_article-106224__-g003.jpg" position="float" orientation="portrait" xlink:type="simple" id="oo_895998.jpg"><uri content-type="original_file" xlink:type="simple">https://binary.pensoft.net/fig/895998</uri></graphic></fig><fig id="F4" position="float" orientation="portrait"><object-id xmlns:xlink="http://www.w3.org/1999/xlink" content-type="doi" xlink:type="simple">10.3897/zookeys.1176.106224.figure4</object-id><object-id xmlns:xlink="http://www.w3.org/1999/xlink" content-type="arpha" xlink:type="simple">A592B79B-123E-50FF-9BD7-EC71E9194E77</object-id><label>Figure 4.</label><caption><p><tp:taxon-name><tp:taxon-name-part taxon-name-part-type="genus" reg="Raphignathus">Raphignathus</tp:taxon-name-part> (<tp:taxon-name-part taxon-name-part-type="subgenus" reg="Diraphignathus">Diraphignathus</tp:taxon-name-part>) <tp:taxon-name-part taxon-name-part-type="species" reg="neohecmatanaensis">neohecmatanaensis</tp:taxon-name-part></tp:taxon-name> sp. nov. (female), palp. Scale bar: 20 µm.</p></caption><graphic xmlns:xlink="http://www.w3.org/1999/xlink" xlink:href="zookeys-1176-165_article-106224__-g004.jpg" position="float" orientation="portrait" xlink:type="simple" id="oo_895999.jpg"><uri content-type="original_file" xlink:type="simple">https://binary.pensoft.net/fig/895999</uri></graphic></fig><p><bold><italic>Legs</italic></bold> (Figs <xref ref-type="fig" rid="F5">5–8</xref>). Length of legs I–IV (without coxae): 340 (328–348); 270 (276–286); 325 (317–328); 375 (367–384), respectively. Chaetotaxy on legs I–IV (solenidia in parentheses and not included in setal counts): coxa 2–2–2–1; trochanter 1–1–2–1; femora 6–5–3–2; genua 5(+κ)-5(+κ)–4–4; tibiae 5(+φρ)–5(+φρ)–4(+φρ)–4(+φρ); tarsi 21(1ω) –20(1ω)–15–14.</p><fig id="F5" position="float" orientation="portrait"><object-id xmlns:xlink="http://www.w3.org/1999/xlink" content-type="doi" xlink:type="simple">10.3897/zookeys.1176.106224.figures5-8</object-id><object-id xmlns:xlink="http://www.w3.org/1999/xlink" content-type="arpha" xlink:type="simple">A86C9A8F-8FA2-577B-8938-C749AAB2F5B7</object-id><label>Figures 5–8.</label><caption><p><tp:taxon-name><tp:taxon-name-part taxon-name-part-type="genus" reg="Raphignathus">Raphignathus</tp:taxon-name-part> (<tp:taxon-name-part taxon-name-part-type="subgenus" reg="Diraphignathus">Diraphignathus</tp:taxon-name-part>) <tp:taxon-name-part taxon-name-part-type="species" reg="neohecmatanaensis">neohecmatanaensis</tp:taxon-name-part></tp:taxon-name> sp. nov. (female), Legs I–IV. Scale bar: 20 µm.</p></caption><graphic xmlns:xlink="http://www.w3.org/1999/xlink" xlink:href="zookeys-1176-165_article-106224__-g005.jpg" position="float" orientation="portrait" xlink:type="simple" id="oo_896000.jpg"><uri content-type="original_file" xlink:type="simple">https://binary.pensoft.net/fig/896000</uri></graphic></fig></tp:treatment-sec><tp:treatment-sec sec-type="Male and immature stages" id="SECID0EIFAG"><title>Male and immature stages.</title><p>Unknown.</p></tp:treatment-sec><tp:treatment-sec sec-type="type material" id="SECID0ENFAG"><title>Type materials.</title><p><bold><italic>Holotype</italic></bold> female and three paratype females, Faifa, Jazan, <named-content xmlns:xlink="http://www.w3.org/1999/xlink" content-type="dwc:verbatimCoordinates" xlink:type="simple"><named-content content-type="geo-json" specific-use="{&#34;type&#34;:&#34;Point&#34;,&#34;coordinates&#34;:[39.609633,24.506867]}" id="NCID0E2FAG" xlink:type="simple">24°30.412'N, 39°36.578'E</named-content></named-content>, 8 Oct., 2020, collected from <italic><tp:taxon-name><tp:taxon-name-part taxon-name-part-type="genus" reg="Ziziphus">Ziziphus</tp:taxon-name-part><tp:taxon-name-part taxon-name-part-type="species" reg="spina-christi">spina-christi</tp:taxon-name-part></tp:taxon-name></italic> Mill. (<tp:taxon-name><tp:taxon-name-part taxon-name-part-type="family">Rhamnaceae</tp:taxon-name-part></tp:taxon-name>) by Eid M. Khan, Jawwad H. Mirza &amp; Hafiz S. Mushtaq.</p></tp:treatment-sec><tp:treatment-sec sec-type="etymology" id="SECID0EQGAG"><title>Etymology.</title><p>The specific epithet is in reference to the similarity of the new species to <tp:taxon-name><tp:taxon-name-part taxon-name-part-type="genus" reg="Raphignathus">R.</tp:taxon-name-part> (<tp:taxon-name-part taxon-name-part-type="subgenus" reg="Diraphignathus">D.</tp:taxon-name-part>) <tp:taxon-name-part taxon-name-part-type="species" reg="hecmatanaensis">hecmatanaensis</tp:taxon-name-part></tp:taxon-name>; <italic>neo</italic> = new.</p></tp:treatment-sec><tp:treatment-sec sec-type="remarks" id="SECID0EGHAG"><title>Remarks.</title><p><tp:taxon-name><tp:taxon-name-part taxon-name-part-type="genus" reg="Raphignathus">Raphignathus</tp:taxon-name-part> (<tp:taxon-name-part taxon-name-part-type="subgenus" reg="Diraphignathus">D.</tp:taxon-name-part>) <tp:taxon-name-part taxon-name-part-type="species" reg="neohecmatanaensis">neohecmatanaensis</tp:taxon-name-part></tp:taxon-name> sp. nov., belongs to the subgenus <tp:taxon-name><tp:taxon-name-part taxon-name-part-type="genus" reg="Diraphignathus">Diraphignathus</tp:taxon-name-part></tp:taxon-name> subgen. nov. The new species resembles to <tp:taxon-name><tp:taxon-name-part taxon-name-part-type="genus" reg="Raphignathus">R.</tp:taxon-name-part> (<tp:taxon-name-part taxon-name-part-type="subgenus" reg="Diraphignathus">D.</tp:taxon-name-part>) <tp:taxon-name-part taxon-name-part-type="species" reg="hecmatanaensis">hecmatanaensis</tp:taxon-name-part></tp:taxon-name> Khanjani &amp; Ueckermann in having two pairs of setae (<italic>d1</italic> and <italic>e1</italic>) on the interscutal membrane, two setae on the palp femora, and two small plates present posterolateral to the median prodorsal shield. However, the new species differs from <tp:taxon-name><tp:taxon-name-part taxon-name-part-type="genus" reg="Raphignathus">R.</tp:taxon-name-part> (<tp:taxon-name-part taxon-name-part-type="subgenus" reg="Diraphignathus">D.</tp:taxon-name-part>) <tp:taxon-name-part taxon-name-part-type="species" reg="hecmatanaensis">hecmatanaensis</tp:taxon-name-part></tp:taxon-name> in the absence of an endopodal shield (vs present), femur IV with two setae (vs three), and leg tarsus I with one solenidion (vs two solenidia).</p></tp:treatment-sec></tp:taxon-treatment>
